# Supplementary material for: A Health Risk Assessment of Workers Exposed to Organic Paint Solvents Used in the Korean Shipbuilding Industry
Source: Toxics. 2024 Dec 11;12(12):903. doi: 10.3390/toxics12120903 (PMC11728811; doi:10.3390/toxics12120903)
Supplement: Supplementary file 1 [file toxics-12-00903-s001.zip]

Archive with 1 entries (1 files):
- toxics-3284418-supplementary.pdf
